# Supplementary material for: Genome-Wide Analysis and Characterization of the SDR Gene Superfamily in Cinnamomum camphora and Identification of Synthase for Eugenol Biosynthesis
Source: Int J Mol Sci. 2024 Sep 19;25(18):10084. doi: 10.3390/ijms251810084 (PMC11432319; doi:10.3390/ijms251810084)
Supplement: Supplementary file 1 [file ijms-25-10084-s001.zip]

Archive with 2 entries (2 files):
- Supplementary Figure.pdf
- Supplementary tables.xls
